# Supplementary material for: Antisense oligonucleotide-based targeting of Tau-tubulin kinase 1 prevents hippocampal accumulation of phosphorylated tau in PS19 tauopathy mice
Source: Acta Neuropathol Commun. 2023 Oct 19;11:166. doi: 10.1186/s40478-023-01661-3 (PMC10585748; doi:10.1186/s40478-023-01661-3)
Supplement: Supplementary file 2 — Additional file 2: Table S1. Correlation of tau-phosphorylation and TTBK1 expression in the hippocampus. Table S2. Enriched biological pathways by GSEA analysis. Table S3. Enricher analysis of cell type enrichment. [file 40478_2023_1661_MOESM2_ESM.xlsx]

## Sheet: Supplementary table 1
Supplementary Table S1. Correlation of tau-phosphorylation and TTBK1 expression in the hippocampus.
	pT181		pT231		pS396
R squared	0.03752		0.4113		0.04503
P value	N.S.		N.S.		N.S.
R squared	0.4182		0.4748		0.2432
P value	0.0015		0.0006		0.02231
R squared	0.07171		0.02655		0.07557
P value	N.S.		N.S.		N.S.

## Sheet: Supplementary table 2
Supplementary Table S2. Enriched biological pathways by GSEA analysis.
ID	Description	Set Size	Enrichment Score	NES	p.adjust	qvalues	rank	leading_edge	Core_Enrichment
1	HALLMARK_ALLOGRAFT_REJECTION	126	0.71	2.22	0	0	0	1625	H2-Aa/Cd74/Igsf6/Ctss/Tlr2/H2-Ob/Ncf4/H2-Oa/Il2rg/Cd86/Ly86/Capg/Itgb2/Nlrp3/Il16/Was/Fcgr2b/Il12rb1/B2m/Irf7/C2/Rps3a1/Gbp2/Icam1/Tlr1/Tlr6/Tap1/Ptprc/Spi1/Lyn/Srgn/Icosl/H2-DMa/Rpl39/H2-T23/F2r/Ptpn6/Elf4/Stab1/Rpl9/Krt1/Rps9/Hcls1/Lcp2/Cartpt/Rps19/Ache/Tapbp/Fas/Fyb/Irf8/Zap70/Tgfb1/Il4ra/Csk/Gcnt1/Lck
2	HALLMARK_INTERFERON_GAMMA_RESPONSE	149	0.65	2.02	0	0	0	2163	H2-Aa/Cd74/H2-Eb1/Fgl2/Epsti1/Serping1/Cd86/Sp110/Tnfaip2/Cd38/Psmb8/Lgals3bp/Ifitm3/B2m/Irf7/Rtp4/Icam1/Bst2/Nfkbia/Tap1/Vamp8/Psmb9/Parp14/Gch1/Fcgr1/Plscr1/Socs3/H2-DMa/Ptpn6/Isoc1/Trim21/Mt2/Casp8/Ido1/Il10ra/Xaf1/Nod1/Lcp2/Ripk1/Vamp5/Tapbp/Fas/Irf1/Eif2ak2/Myd88/Irf9/Cd274/Gbp3/Irf8/Psme1/Psme2/Il4ra/Btg1/Lap3/Ifitm2/Ifi35/Nmi/Irf5/Samhd1/Rnf213/Vcam1/Trim25/Csf2rb2/Casp7/Cfh/Parp12/Stat3/L…
3	HALLMARK_COMPLEMENT	151	0.63	1.99	0	0	0	2252	Lgals3/C3/Prkcd/Apoc1/Ang/C1qa/Serpine1/Ctss/Fcer1g/Serping1/C1qc/Adra2b/Ctsh/Was/Gngt2/Irf7/Plek/C2/Pcsk9/Plaur/Ctsc/Ctsd/Tmprss6/S100a13/Psmb9/Mmp14/Lyn/Plscr1/Mmp12/Cd36/Cebpb/Itgam/Maff/Lcp2/Cp/Pik3cg/Irf1/Dock10/Anxa5/Mt3/Lap3/Timp2/Msrb1/Lck/Plat/Atox1/Gnai2/Ctsl/Casp7/Cfh/Ctso/Cda/Lgmn/Ehd1/Lipa/F3/Pik3r5/Clu
4	HALLMARK_INFLAMMATORY_RESPONSE	135	0.64	1.98	0	0	0	1625	Cd48/Serpine1/Cybb/Tlr2/Adgre1/C3ar1/Nlrp3/Cd14/Ptafr/Tacr3/Irf7/Il1a/Rtp4/Emp3/Edn1/Icam1/Bst2/Tnfrsf1b/Plaur/Nfkbia/Osmr/Csf3r/Tlr1/Clec5a/Mmp14/Abca1/Gch1/Lyn/Rgs16/Tacr1/Icosl/Gna15/Ebi3/Pdpn/Il10ra/Stab1/Btg2/Ptger4/Lcp2/P2rx7/Aqp9/Tapbp/Irf1/Eif2ak2/Gpc3/Ifitm1/Oprk1/P2rx4/Slc31a2/Il4ra/Irak2/Nmi/Lck
5	HALLMARK_COAGULATION	83	0.66	1.97	0	0	0	756	C3/A2m/Apoc1/Ang/C1qa/Serpine1/Serping1/Ctsh/Thbs1/Klk8/Plek/C2/Sparc/Tmprss6/P2ry1/S100a13/Mmp14/Mmp2/Cd9/S100a1/Pros1/Maff
6	HALLMARK_INTERFERON_ALPHA_RESPONSE	72	0.69	2.03	0	0	0	1831	Cd74/Epsti1/Sp110/Psmb8/Lgals3bp/Ifitm3/B2m/Irf7/Rtp4/Gbp2/Bst2/Tap1/Psmb9/Parp14/Plscr1/Parp9/Tmem140/Trim21/Casp8/Uba7/Trim12c/Irf1/Eif2ak2/Irf9/Ifitm1/Gbp3/Psme1/Psme2/Il4ra/Lap3/Ifitm2/Ifi35/Nmi/Tent5a/Lpar6/Trim25
7	HALLMARK_IL6_JAK_STAT3_SIGNALING	63	0.71	2.07	0	0	0	2247	A2m/Tlr2/Il2rg/Cd14/Cd38/Il12rb1/Cd44/Il13ra1/Tnfrsf1b/Osmr/Csf3r/Il3ra/Socs3/Cd9/Cd36/Ebi3/Tnfrsf12a/Tnfrsf1a/Jun/Fas/Irf1/Myd88/Irf9/Hmox1/Ltbr/Tgfb1/Il4ra/Il10rb/Csf2rb2/Map3k8/Stat3/Ifngr1/Ifngr2/Pik3r5
8	HALLMARK_EPITHELIAL_MESENCHYMAL_TRANSITION	173	0.55	1.75	0	0	0	2636	Glipr1/Serpine1/Crlf1/Capg/Spp1/Thbs1/Gem/Vim/Tagln/Dcn/Emp3/Cd44/Lum/Sparc/Plaur/Fbln5/Mmp14/Mmp2/Bgn/Col3a1/Col16a1/Lgals1/Itgb5/Tgm2/Tnfrsf12a/Acta2/Col5a2/Col6a3/Tpm2/Nt5e/Abi3bp/Ccn1/Ecm1/Jun/Fuca1/Sfrp1/Lama1/Col1a2/Adam12/Gadd45b/Fas/Sgcd/Myl9/Col1a1/Sntb1/Tgfb1/Efemp2/Eln/Fstl1/Sat1/Scg2/Col8a2/Sdc4/Col5a3/Tnc/Fmod/Serpinh1/Itga5/Serpine2/Vcam1/Col11a1/Cald1/Fbln1/Pcolce/Plod1/Postn/Pdlim…
9	HALLMARK_KRAS_SIGNALING_UP	162	0.56	1.77	0	0	0	1857	Ctss/Gpnmb/Clec4a3/Fcer1g/Il1rl2/Il2rg/C3ar1/Lcp1/Itgb2/Spp1/Psmb8/Cidea/Laptm5/Tnfrsf1b/Plaur/Ikzf1/F13a1/Cd37/Gadd45g/Rgs16/Dock2/Galnt3/Apod/Birc3/Lat2/Plvap/Itgbl1/Il10ra/Cxcr4/Tfpi/Fuca1/Angptl4/Irf8/Tmem158/Aldh1a2/Wnt7a/Emp1/Ano1/Akap12/Igf2/Gng11/Klf4/Plau/St6gal1/Tnnt2/Plat/Prdm1/Adam17/Hsd11b1/Vwa5a
10	HALLMARK_TNFA_SIGNALING_VIA_NFKB	163	0.55	1.74	0	0	0	1658	Serpine1/Tlr2/Atf3/Tnfaip2/Cebpd/Gem/Il1a/Cd44/Plek/Edn1/Icam1/Plaur/Nfkbia/Zc3h12a/Tgif1/Tap1/Abca1/Gch1/Zfp36/Nfkb2/Cd83/B4galt1/Icosl/Socs3/Birc3/Ninj1/Cebpb/Maff/Sgk1/Btg2/Ptger4/Ccn1/Jun/Fos/Cflar/Gadd45b/Nfkbie/Irf1/Tiparp/Sik1/Ccnd1/Btg1/Nfe2l2/Sat1/Sdc4/Lamb3/Klf2/Klf4/Plau/Btg3/Tnc
11	HALLMARK_IL2_STAT5_SIGNALING	162	0.55	1.72	0	0	0	1416	Cst7/Cd48/Scn9a/Fgl2/Cd86/Capg/Spp1/Ifitm3/Cd44/Tnfrsf1b/Ctsz/Prkch/Galm/Cd83/Rgs16/Rhoh/Plscr1/Il3ra/Glipr2/Tlr7/Plin2/Tgm2/S100a1/Capn3/Il10ra/Maff/Hk2/Nt5e/Enpp1/Penk/Slc1a5/Ecm1/Hopx/Slc39a8/Gadd45b/Gbp3/Gpr83/Irf8/P2rx4/Emp1/Tnfrsf8/Il4ra
12	HALLMARK_APOPTOSIS	143	0.56	1.75	0	0	0	2602	Lgals3/Gpx3/Atf3/Cd14/Cd38/Ifitm3/Dcn/Il1a/Cd44/Lum/Dap/Tap1/Gch1/Mgmt/Mmp2/Bgn/Birc3/Gna15/F2r/Tnfrsf12a/Casp8/Btg2/Plcb2/Bmf/Dpyd/Tspo/Jun/Cflar/Gadd45b/Fas/Lef1/Irf1/Gpx1/Hmox1/Emp1/Hspb1/Gstm2/Ccnd1/Sat1/Ppt1/Timp2/Pmaip1/Hmgb2/Pea15a/Btg3/Plat/Top2a/Casp6/Brca1/Nedd9/Casp7/Retsat/Ifngr1/Sod1/Clu/Bcl10/Timp3/Cth/Gpx4/Cav1/Cdkn1a/Cdk2/Ddit3
13	HALLMARK_P53_PATHWAY	183	0.52	1.64	0	0	0	2645	S100a4/Atf3/Klk8/Il1a/Rhbdf2/Tnni1/Ada/Tap1/Ctsd/Vamp8/Epha2/Ddit4/Rgs16/St14/Ninj1/F2r/Cebpa/Tcn2/Rps27l/Btg2/Rps12/Eps8l2/Tm4sf1/Lrmp/Rpl36/Jun/Fuca1/Tprkb/Fos/Tax1bp3/S100a10/Fas/Tpd52l1/Rpl18/Hmox1/Prmt2/Gm2a/Tgfb1/Abhd4/Btg1/Sat1/Steap3/Fam162a/Apaf1/Rack1/Rrad/Klf4/Iscu/Tgfa/Rrp8/Def6/Vwa5a/Slc7a11/Retsat/Hint1/Blcap/Hbegf/Cd81/Dcxr/Tm7sf3/Perp/H2aj/Cdkn1a/Ddit3/Triap1/Mapkapk3
14	HALLMARK_UV_RESPONSE_UP	144	0.51	1.59	0	0	0	1791	Shox2/Gal/Prkcd/Gpx3/Atf3/Tacr3/Ret/Icam1/Nfkbia/Tap1/Mmp14/Pdlim3/Gch1/Lyn/Nat2/Rab27a/Cdo1/Btg2/Fos/Creg1/Irf1/Hmox1/Btg1/Ppt1/Rrad/Btg3/Ppp1r2/Ggh/Selenow
15	HALLMARK_OXIDATIVE_PHOSPHORYLATION	198	0.46	1.46	0	0.01	0	4089	Nnt/Tcirg1/Atp5g2/Pdk4/Atp5e/Cox7a2l/Atp5j2/Ndufa2/Ech1/Hsd17b10/Timm8b/Cox4i1/Bdh2/Sdhc/Uqcrh/Ndufc1/Ndufa1/Iscu/Ndufa8/Uqcr10/Ndufa3/Nqo2/Casp7/Ndufb8/Cox7a2/Retsat/Atp6v1f/Ndufab1/Atp5h/Cox6b1/Ndufb6/Ndufa7/Cox7c/Prdx3/Atp5k/Gpx4/Ndufs6/Eci1/Ndufa4/Atp5l/Bckdha/Atp5g3/Atp5j/Cyb5a/Mrpl11/Ndufb3/Decr1/Etfa/Uqcrq/Acadm/Ndufb2/Etfb/Sdhb/Cox6c/Timm13/Uqcrfs1/Surf1/Cyb5r3/Uqcr11/Glud1/Atp5o/Ndufa5/E…
16	HALLMARK_XENOBIOTIC_METABOLISM	152	0.48	1.51	0	0.01	0	3887	Serpine1/Epha2/Ddc/Gch1/Esr1/Ptgds/Cd36/Ninj1/Mt2/Cdo1/Pros1/Apoe/Ddah2/Pdk4/Arg2/Tnfrsf1a/Slc1a5/Nqo1/Abcc3/Aqp9/Pts/Ttpa/Fas/Hmox1/Blvrb/Irf8/Ech1/Pycr1/Dhrs1/Cyp4f14/Fbln1/Hsd11b1/Ahcy/Casp6/Ddt/Cda/Atoh8/Retsat/Gstm4/Psmb10/Man1a/Pgd/Elovl5/Dcxr/Hes6/Asl/Kars/Gstt2/Spint2/Adh5/Pemt/Mccc2/Tmbim6/Cyb5a/Bphl/Ptges/Smox/Tgfb2/Aldh9a1/Gss/Tmem176b/Pgrmc1/Sertad1/Sar1b/Nfs1/Ugdh/Lcat/Comt/Ndrg2/Il1…
17	HALLMARK_ESTROGEN_RESPONSE_LATE	160	0.46	1.46	0	0.01	0	2937	Gal/Calcr/Igsf1/Ret/Cd44/Cyp26b1/Mdk/Pdlim3/Zfp36/Mill2/Th/St14/Cd9/Scube2/Ptpn6/Sgk1/Arl3/Wfs1/Prlr/Fos/Aldh3b1/Hmgcs2/Cacna2d2/Hspb8/Tpd52l1/Dnajc12/Blvrb/Opn3/Ccnd1/Ass1/Klf4/Btg3/Cyp4f14/Bag1/Nbl1/Tiam1/Top2a/Slc29a1/Gins2/Aff1/Rab31/Sord/Chpt1/Elovl5/Dcxr/Perp/Fabp5/Cpe/Mapk13/Cav1/Slc22a5/Fkbp5/Tst/Cdc20/Ptges/Etfb/Cox6c/Xrcc3
18	HALLMARK_ADIPOGENESIS	192	0.45	1.42	0	0.01	0.01	3201	C3/Gpx3/Sncg/Ltc4s/Cidea/Abca1/Ucp2/Cd36/Plin2/Apoe/Lpl/Slc1a5/Acads/Rreb1/Cd151/Cmbl/Hspb8/Angptl4/Angpt1/Ech1/Sdhc/Itih5/Fzd4/Qdpr/Pim3/Uqcr10/Rab34/Lpcat3/Ddt/Sqor/Ephx2/Retsat/Ifngr1/Sod1/Dram2/Ndufab1/Acadl/Sult1a1/Atp1b3/Omd/Elmod3/Prdx3/Gpx4/Stat5a/Sspn/Hibch/Tst/Bckdha/Pemt/Decr1/Uqcrq/Acadm/Etfb/Sdhb/Sowahc/Slc25a1/Uqcr11/Atp5o/Ndufa5/Gpam/Echs1/Hadh/Scp2/Ak2
19	HALLMARK_HYPOXIA	176	0.44		0.02	0.05	0.03	3800	S100a4/Serpin

## Sheet: Supplementary table 3
Supplementary Table S3. Enricher analysis of cell type enrichment.
Data Source	Top	Term	Overlap	Adjusted P-value	Genes
Descartes Cell Types and Tissue 2021	1	Microglia in Cerebellum	41/606	9.16e-18	C1QB;CD86;CD84;PLVAP;IGSF6;UNC93B1;SP140;PTAFR;NCF4;PLEK;ITGB2;WAS;PLD4;TREM2;SAMSN1;AIF1;CTSS;C2;CXCL16;GLIPR1;HPGDS;RAC2;NLRP3;CD33;ARL11;KCNJ5;LAG3;FCER1G;LAPTM5;LY86;MPEG1;TYROBP;APOC1;S100A4;LCP1;CD68;FCGR2B;TMEM106A;MYO1F;FERMT3;C1QC
	2	Antigen presenting cells in Thymus	22/209	3.92e-13	C1QB;CD86;CD84;IGSF6;FCER1G;UNC93B1;PTAFR;PLEK;FGL2;LY86;PLD4;SAMSN1;CTSS;MPEG1;STRIP2;TYROBP;SPINT1;THEMIS2;CTSH;CD68;CD22;MYO1F
	3	Myeloid cells in Stomach	15/90	6.93e-12	CD86;C1QB;CD84;FCER1G;IGSF6;CD300A;PLEK;PTAFR;LY86;PLD4;MPEG1;TYROBP;THEMIS2;MYO1F;C1QC
Cell Marker Augmented 2021	1	Microglial cell: Embryonic Prefrontal Cortex	41/472	2.48e-20	C1QB;CD86;C1QA;CD84;PLVAP;IGSF6;HVCN1;PTAFR;NCF4;PLEK;ITGB2;WAS;PLD4;TREM2;LTC4S;SAMSN1;AIF1;CTSS;C2;CXCL16;PYCARD;GLIPR1;HPGDS;MDK;S100A11;GPSM3;IL13RA1;ZFHX3;FCER1G;CD300A;LAPTM5;LY86;IL16;CYBA;MPEG1;TYROBP;APOC1;LCP1;CD68;MYO1F;C1QC
	2	Macrophage: Intervertebral Disc	22/103	7.84e-19	CD86;C1QB;C1QA;CD84;IGSF6;FCER1G;CD300A;NCF4;ITGB2;PLEK;FGL2;LY86;LAPTM5;AIF1;MPEG1;CTSS;HK3;TYROBP;LGALS9;CD68;FCGR2B;MYO1F
	3	Granulocyte-monocyte progenitor:Germ	21/100	4.79e-18	CD86;CD84;FCER1G;CD300A;NCF4;ITGB2;PLEK;FGL2;LY86;LAPTM5;IL16;SAMSN1;AIF1;MPEG1;CTSS;TYROBP;CD38;CD48;LGALS9;FCGR2B;MYO1F
Panglao DB Augmented 2021	1	Macrophages	31/204	8.52e-23	CD86;CD84;IGSF6;PTAFR;NCF4;ITGB2;PLEK;FGL2;TREM2;SAMSN1;AIF1;CTSS;CXCL16;ADGRE1;HK3;HPGDS;SLAMF9;LGALS9;CD33;ARL11;FCER1G;CD300A;LAPTM5;LY86;MPEG1;TYROBP;CD48;S100A4;CD68;FCGR2B;MYO1F
	2	Microglia	28/158	1.12e-22	CD86;C1QB;C1QA;CD84;IGSF6;NCF4;ITGB2;PLEK;FGL2;PTAFR;TREM2;AEBP1;LTC4S;AIF1;CTSS;HK3;HPGDS;IL21R;LGALS9;LAG3;FCER1G;CD300A;LY86;LAPTM5;MPEG1;TYROBP;FCGR2B;MYO1F
	3	Alveolar Macrophages	24/123	1.57e-20	CD86;IGSF6;FCER1G;CD300A;NCF4;ITGB2;PLEK;FGL2;PTAFR;LY86;LAPTM5;AIF1;MPEG1;CTSS;HK3;TYROBP;GNGT2;GAL;NLRP3;S100A4;LGALS9;CD68;FCGR2B;MYO1F
Genes altered by ASO-Ttbk1#1 were analyzed for cell type using Enricher. The top 3 p-values are shown for those obtained from various cell data sources (Descartes Cell Type and Tissue 2021.; CellMarker Augmented 2021; PanglaoDB Augmented 2021). Analyzed by Enricher: https://maayanlab.cloud/Enrichr/.[1–3].
Reference 1. Kuleshov, M. V.; Jones, M.R.; Rouillard, A.D.; Fernandez, N.F.; Duan, Q.; Wang, Z.; Koplev, S.; Jenkins, S.L.; Jagodnik, K.M.; Lachmann, A.; et al. Enrichr: a comprehensive gene set enrichment analysis web server 2016 update. Nucleic Acids Res. 2016, 44, W90–W97, doi:10.1093/nar/gkw377. 2. Xie, Z.; Bailey, A.; Kuleshov, M. V.; Clarke, D.J.B.; Evangelista, J.E.; Jenkins, S.L.; Lachman…
